# Supplementary material for: Genomic determinants and an exploratory prognostic model for immunotherapy outcomes in recurrent or metastatic cervical cancer
Source: Oncologist. 2026 Jun 22;31(7):oyag236. doi: 10.1093/oncolo/oyag236 (PMC13331280; doi:10.1093/oncolo/oyag236)
Supplement: oyag236_Supplementary_Data [file oyag236_supplementary_data.zip]

Archive with 9 entries (9 files):
- Table S4-2.docx
- Figure S1R.pdf
- Figure S2-0525.pdf
- Figure S3 v2-0525.pdf
- Figure S4 v2-0525.pdf
- Figure S5 v2-0525.pdf
- Table S1-2.docx
- Table S2-2.docx
- Table S3-2.docx
